# Supplementary material for: Influence of Incubation Time for Viability Assessment of Ascaris suum Eggs—Attempts to Optimise the Parasitological Examination
Source: Pathogens. 2025 Oct 21;14(10):1070. doi: 10.3390/pathogens14101070 (PMC12567136; doi:10.3390/pathogens14101070)
Supplement: Supplementary file 1 [file pathogens-14-01070-s001.zip]

Archive with 1 entries (1 files):
- pathogens-3843182-supplementary.pdf
